# Supplementary material for: Nrf2 Regulates Anti-Inflammatory A20 Deubiquitinase Induction by LPS in Macrophages in Contextual Manner
Source: Antioxidants (Basel). 2021 May 26;10(6):847. doi: 10.3390/antiox10060847 (PMC8228212; doi:10.3390/antiox10060847)
Supplement: Supplementary file 1 [file antioxidants-10-00847-s001.zip]

Archive with 3 entries (3 files):
- Figure S1- antioxidants.tif
- Figure S2.antioxidants.tif
- Figure S3.antixodant.tif
